# Supplementary material for: Revealing the Bacterial Quorum-Sensing Effect on the Biofilm Formation of Diatom Cylindrotheca sp. Using Multimodal Imaging
Source: Microorganisms. 2023 Jul 20;11(7):1841. doi: 10.3390/microorganisms11071841 (PMC10383543; doi:10.3390/microorganisms11071841)
Supplement: Supplementary file 1 [file microorganisms-11-01841-s001.zip]

Archive with 1 entries (1 files):
- microorganisms-2459141-supplementary.pdf
